# Supplementary material for: A COVID-19 Outbreak in a Large Meat-Processing Plant in England: Transmission Risk Factors and Controls
Source: Int J Environ Res Public Health. 2023 Sep 22;20(19):6806. doi: 10.3390/ijerph20196806 (PMC10572747; doi:10.3390/ijerph20196806)
Supplement: Supplementary file 1 [file ijerph-20-06806-s001.zip]

Archive with 1 entries (1 files):
- ijerph-2491346-supplementary.pdf
